# Supplementary material for: Major Improvements to the Heliconius melpomene Genome Assembly Used to Confirm 10 Chromosome Fusion Events in 6 Million Years of Butterfly Evolution
Source: G3 (Bethesda). 2016 Jan 15;6(3):695–708. doi: 10.1534/g3.115.023655 (PMC4777131; doi:10.1534/g3.115.023655)
Supplement: Supporting Information [file supp_g3.115.023655_FileS2.xlsx]

## Sheet: Table A
Sample	Sex	Library preparation method	Sequencing runs	100 bp read pairs	Primary Scaffolds				Haplotype Scaffolds
					Reads mapped (%)	Properly paired (%)	Missing genotypes in SNPs contributing to markers	Mean read depth across SNPs contributing to markers	Reads mapped (%)	Properly paired (%)	Missing genotypes in SNPs contributing to markers	Mean read depth across SNPs contributing to markers
F0 Grandmother	Female	TruSeq	1	90472315	95	80	0	57	40	24	0	56
F1 Mother	Female	TruSeq	1	59329052	95	81	0	34	41	26	0	34
F1 Father	Male	TruSeq	1	49072624	95	81	0	29	39	23	0	28
1	Female	TruSeq	3	59675737	95	80	0	34	41	23	0	35
2	Male	TruSeq	3	55292188	95	81	0	32	40	22	0	33
3	Male	TruSeq	1	16834349	95	82	9	10	40	23	0	10
4	Female	TruSeq	3	75037091	95	81	0	42	41	24	0	45
5	Male	TruSeq	3	42360362	94	80	0	25	41	22	0	25
6	Female	TruSeq	1	18057714	95	81	17	11	41	24	4	11
7	Female	TruSeq	1	20213597	95	81	7	12	41	24	1	12
8	Female	TruSeq	1	20794002	95	81	4	13	41	23	0	13
9	Female	TruSeq	1	15662695	68	58	113	6	30	17	28	7
11	Male	Nextera	2	18964891	95	82	27	10	40	22	6	10
12	Male	TruSeq	1	19084216	92	80	14	11	38	21	1	11
13	Male	TruSeq	1	17470787	85	73	30	10	36	20	5	10
14	Male	TruSeq	1	15676992	93	78	43	9	38	21	8	9
15	Female	TruSeq	1	14166110	93	77	91	8	41	23	24	8
16	Female	Nextera	2	20025554	89	76	33	10	39	21	7	10
17	Female	Nextera	2	17362796	86	73	86	9	37	21	18	9
18	Female	Nextera	2	24059059	86	75	21	12	39	22	4	12
19	Female	TruSeq	1	13592504	94	78	85	8	41	23	14	8
21	Female	TruSeq	1	15324274	95	81	47	9	42	24	6	9
22	Male	TruSeq	1	18022744	95	82	12	11	40	22	1	11
23	Female	TruSeq	1	23301293	95	83	8	14	41	24	0	15
24	Female	TruSeq	1	19355098	95	82	15	12	41	23	1	12
26	Female	TruSeq	1	22039897	95	83	4	13	41	24	0	14
27	Male	TruSeq	1	18887023	94	81	11	11	40	23	4	11
28	Male	TruSeq	1	20203790	95	83	9	12	40	23	1	13
29	Male	TruSeq	1	21079799	95	82	5	13	40	22	0	13
30	Female	TruSeq	2	30135182	94	79	7	17	41	23	1	17
31	Male	TruSeq	2	32938949	92	76	3	18	40	21	0	18
33	Female	TruSeq	2	39095670	94	80	1	22	41	23	0	22
34	Male	TruSeq	1	17197182	95	81	33	11	40	23	3	10
35	Female	TruSeq	2	24979400	94	78	3	13	42	22	1	14
37	Male	TruSeq	2	48099848	94	81	0	28	40	22	0	28
38	Male	TruSeq	1	23906510	95	82	3	15	40	23	1	15
39	Male	TruSeq	1	19196072	91	78	17	11	38	22	1	11
40	Male	TruSeq	1	22177030	95	82	6	14	40	23	1	14
41	Male	TruSeq	1	20183169	95	82	11	12	40	23	3	12
45	Female	TruSeq	1	18110287	66	56	105	7	28	16	20	7
50	Female	TruSeq	1	16120726	89	77	26	9	38	22	9	9
53	Male	TruSeq	1	19663804	95	82	6	12	39	22	3	12
54	Male	TruSeq	1	19877759	95	82	3	12	40	23	5	12
57	Female	TruSeq	1	17140251	95	82	15	10	41	24	5	11
58	Female	TruSeq	1	17434548	93	79	20	11	40	23	3	11
67	Female	TruSeq	1	16271372	86	74	40	9	38	22	16	9
68	Female	TruSeq	1	22612510	95	83	3	14	41	24	1	14
71	Male	TruSeq	1	22242879	94	81	8	14	39	22	1	14
72	Female	TruSeq	1	22544590	95	82	4	14	42	25	1	14
73	Male	TruSeq	1	22390917	95	83	1	14	40	24	0	14
74	Male	TruSeq	3	49504199	95	80	1	28	41	22	0	28
75	Female	TruSeq	1	14245159	95	82	65	9	42	24	0	9
77	Female	TruSeq	1	13961506	95	80	68	8	43	25	13	8
78	Male	TruSeq	1	24483087	96	83	2	15	40	23	0	16
79	Male	TruSeq	1	20108154	96	83	5	12	40	23	2	13
80	Female	TruSeq	1	20396786	96	82	10	13	42	25	1	13
89	Male	TruSeq	1	20001690	94	81	15	12	40	23	5	12
99	Male	TruSeq	1	18044439	95	82	17	11	41	24	6	11
100	Male	TruSeq	1	23239117	94	82	3	14	40	23	0	14
101	Male	TruSeq	1	21827643	95	83	6	13	40	23	0	14
102	Female	TruSeq	1	17455188	95	82	26	10	43	25	4	10
103	Male	TruSeq	3	47203393	95	80	0	28	41	23	0	27
107	Female	TruSeq	1	17643735	78	67	62	9	35	20	15	9
109	Male	TruSeq	1	18134639	94	82	5	11	39	22	1	11
110	Male	TruSeq	1	39730439	93	79	0	23	40	21	0	23
111	Male	TruSeq	2	37010138	93	79	0	21	40	22	0	21
114	Male	TruSeq	2	31000095	94	80	2	18	40	22	0	18
115	Female	TruSeq	2	36009215	88	75	2	19	39	22	0	19
116	Female	TruSeq	2	27026128	72	61	17	11	33	18	3	11
117	Male	TruSeq	2	45462646	92	78	0	26	39	21	0	26
118	Male	TruSeq	2	35771694	94	80	0	21	40	22	1	21
120	Male	TruSeq	2	38491548	95	81	0	22	42	23	0	22
TOTAL				1950487846

## Sheet: Table B
Marker Type	Linkage	F1 Mother	F1 Father	F2 Males	F2 Females	F0 Grandmother	SNPs
Maternal	Autosomal	H	A	A,H	A,H	A	196740	607457	612768
						H	410717
	Z-linked	A	B	H	B	B	5062	5062
	Pseudo-autosomal	H	A	A	H	H	126	249
	Pseudo-autosomal	H	A	H	A	A	123
Paternal	Autosomal	A	H	A,H	A,H	A	211171	696187	717758
						B	485016
	Z-linked	A	H	A,H	A,B	B	15499	21571
						A	6072
Intercross	Autosomal	H	H	A,2H,B	A,2H,B	A	1157246	1625563	1625563
						H	468317
TOTAL Accepted SNPs	Autosomal						2929207
	Z-linked						26633
	Pseudo-autosomal						249
	ALL						2956089
Rejected SNPs	Not a valid parent call					6891661
	No valid marker types					3528323
	Poor quality parental calls					1750711
	Depth > 85 for at least one parent					163994
	Invalid offspring calls					111398
	Fisher Strand bias (FS) > 5					934072
	Mapping Quality (MQ) < 90					883647
	ALL					14263806	17219895

## Sheet: Table C
Read set	Reads	Mean length	Maximum length	Total bases	Estimated coverage assuming 292 Mb genome
Filtered subreads	1679169	3764	50704	6321685114	21.6496
Illumina+454 corrected	1577076	2644	27868	4170152996	14.2813
Self corrected	1139019	2947	31243	3357774198	11.4992
Combined corrected sets	2716095	2772	31243	7527927194	25.7806

## Sheet: Table D
Locus	Hmel1.1			Hmel2				Orientation
	Chromosome	Scaffold	Position	Chromosome	Scaffold	Scaffold Position	Chromosome Position
K	1	HE671174, sch7180001250895, HE671426, sch7180001250559, HE670889, sch7180001249852, HE671246, HE670375,	1-1230020, 610-36473, 1208-57326, 24484-25596, 1-79969, 7575-8166, 1-90223, 1-74518	1	Hmel201011	1158037-2385980, 2385981-2420867, 2420868-2475289, 2475290-2476402, 2476403-2561606, 2561607-2562198, 2562199-2652056, 2652057-2723847	13138351-14704161	Forward, Reverse, Reverse, Reverse, Reverse, Reverse, Forward, Reverse
Ac	10	HE668478	4097-521029	10	Hmel210004	1378480-1896278	2890123-3407921	Forward
Yb/Sb/N	15	HE667780	3226-1333114	15	Hmel215006	560859-1856024	839535-2134700	Forward
BD	18	HE670865	9-617487	18	Hmel218003	559944-1146324	913118-1499498	Reverse
erato Ecuador: outlier	2	HE671428	1-531382	2	Hmel202004	163249-692081	504760-1033592	Forward
erato Peru: assoc spot 11; outlier	2	HE670519	1-344122	2	Hmel202004	713636-1058040	1055147-1399551	Reverse
erato Peru: assoc D gen (alt, rays, spot 11); erato Ecuador: assoc spot 11)	2	HE670235	517-98571	2	Hmel202004	1452099-1550165	1793610-1891676	Reverse
erato Peru: assoc D gen (alt, rays, spot 11); erato Ecuador: assoc spot 11 —— erato Peru: assoc alt, rays: outlier	2	HE670771	392-425087	2	Hmel202006	117076-542875	2545944-2971743	Forward
melp Peru: outlier	6	HE671933, HE671934	1-37838, 6-148310	6	Hmel206021	148483-180242, 1-148305	12896588-13076829	Reverse
melp Ecuador: assoc rays - melp Peru: assoc rays, D gen (alt)	Unmapped	HE670458	478-5421	8	Hmel208029 (haplotype)	103504-107216	6059171-6062883	Forward
erato Ecuador: assoc Ro (spot 7/8); outlier	Unmapped	HE669551	1-29674	13	Hmel213049	720910-750583	10585465-10615138	Reverse
erato Ecuador: assoc spot 11 (Ro, spot 7/8); outlier	13	HE670984	1-71687	13	Hmel213051	6459-78010	10656058-10727609	Forward
erato Ecuador: assoc HWY	17	HE671853	1-192019	17	Hmel217020	1452411-1644405	13535500-13727494	Reverse
melp Peru: assoc alt (D gen); outlier - melp Ecuador: outlier	18	HE671488	1-996981	18	Hmel218005	1-995727	2787424-3783150	Forward
melp Peru: assoc spot 8	Unmapped	HE671554	1700-334452	20	Hmel220005	1135057-1476012	4444093-4785048	Reverse

## Sheet: Table E
Sample	151 bp read pairs	Reads mapped to Hmel2 (%)
MC14-04 (Father)	84076972	46
MC14-11 (Mother)	87892825	47
MC14-64	5452089	32
MC14-65	2926927	36
MC14-70	3730478	35
MC14-72	1880271	37
MC14-76	2787303	33
MC14-77	3981681	36
MC14-78	5041043	35
MC14-79	3797695	37
MC14-81	3200779	36
MC14-84	4306783	35
MC14-85	3646291	37
MC14-87	3406938	37
MC14-170	5378843	35
MC14-171	4186544	36
MC14-179	3643677	35
MC14-201	3781326	36
MC14-202	61654236	46
MC14-203	4903067	34
MC14-206	4651268	35
MC14-369	3229381	38
MC14-371	3797574	38

## Sheet: Table F
	Long chromosome				Short chromosome
Heliconius chromosome	Melitaea chromosome	Melitaea scaffold endpoint	Eueides scaffold endpoint	Eueides chromosome endpoint	Melitaea chromosome	Melitaea scaffold endpoint	Eueides scaffold endpoint	Eueides chromosome endpoint
1	2	Hmel201007:1881936	Hmel201007:1832844	5684999	27	Hmel201007:239201	Hmel201007:1759677	5611832
6	10	Hmel206012:1840856	Hmel206019:145859	10727620	31	Hmel206019:1901032	Hmel206019:278475	10860236
7	12	Hmel207002:4646678	Hmel207002:4172965	4393973	28	Hmel207002:2797437	Hmel207002:4097370	4318378
10	6	Hmel210004:5692975	Hmel210004:4829286	6294724	22	Hmel210004:4485297	Hmel210004:4783081	6340929
12	13	Hmel212004:173588	Hmel212001:6780141	6780141	25	Hmel212001:5974073	Hmel212001:6602500	6602500
13	11	Hmel213050:21134	Hmel213051:38918	10688517	26	Hmel213051:130456	Hmel213051:54342	10703941
17	15	Hmel217018:614079	Hmel217018:2302442	11281892	29	Hmel217020:339854	Hmel217019:6183 / Hmel207019:783600	11294399 11299389
18	14	Hmel218018:3401091	Hmel218018:3687994	10361854	24	Hmel218018:3743038	Hmel218018:3721424	10395284
19	4	Hmel219003:6154550	Hmel219003:6148431	6390342	23	Hmel219003:5277918	Hmel219003:6128903	6370814
20	9	Hmel220011:484769	Hmel220014:276590	11241860	30	Hmel220014:706880	Hmel220014:285822	11251092
