# Supplementary material for: Major Improvements to the Heliconius melpomene Genome Assembly Used to Confirm 10 Chromosome Fusion Events in 6 Million Years of Butterfly Evolution
Source: G3 (Bethesda). 2016 Jan 15;6(3):695–708. doi: 10.1534/g3.115.023655 (PMC4777131; doi:10.1534/g3.115.023655)
Supplement: Supporting Information [file supp_g3.115.023655_FileS3.tar.gz]

Archive with 55 entries (51 files):
- Heliconius_melpomene_version_2
- Heliconius_melpomene_version_2/code
- Heliconius_melpomene_version_2/config
- Heliconius_melpomene_version_2/LICENSE
- Heliconius_melpomene_version_2/._README.md
- Heliconius_melpomene_version_2/README.md
- Heliconius_melpomene_version_2/config/bad_merges_Hmel1-2.txt
- Heliconius_melpomene_version_2/config/block_errors_additions.txt
- Heliconius_melpomene_version_2/config/chromosomes_to_reverse.txt
- Heliconius_melpomene_version_2/config/correct_patterns.txt
- Heliconius_melpomene_version_2/config/draft_misassemblies.txt
- Heliconius_melpomene_version_2/config/FALCON.cfg
- Heliconius_melpomene_version_2/config/Hmel_cross_marker_types.rms_pval.txt
- Heliconius_melpomene_version_2/config/Hmel_cross_marker_types.txt
- Heliconius_melpomene_version_2/config/known_patterns.txt
- Heliconius_melpomene_version_2/config/PBcR_genome_strain.spec
- Heliconius_melpomene_version_2/config/PBcR_selfcorrected.spec
- Heliconius_melpomene_version_2/config/real_broken_scaffolds.tsv
- Heliconius_melpomene_version_2/code/adjust_read_depth_windows.py
- Heliconius_melpomene_version_2/code/._agp_from_fasta.py
- Heliconius_melpomene_version_2/code/agp_from_fasta.py
- Heliconius_melpomene_version_2/code/._batchhm.pl
- Heliconius_melpomene_version_2/code/batchhm.pl
- Heliconius_melpomene_version_2/code/build_linkage_maps.pl
- Heliconius_melpomene_version_2/code/calculate_read_depth_gc_windows.py
- Heliconius_melpomene_version_2/code/clean_blocks.pl
- Heliconius_melpomene_version_2/code/._clean_errors.py
- Heliconius_melpomene_version_2/code/clean_errors.py
- Heliconius_melpomene_version_2/code/._filter_chain.py
- Heliconius_melpomene_version_2/code/filter_chain.py
- Heliconius_melpomene_version_2/code/generate_rms_distributions.pl
- Heliconius_melpomene_version_2/code/._map_merge.py
- Heliconius_melpomene_version_2/code/map_merge.py
- Heliconius_melpomene_version_2/code/Oceanic
- Heliconius_melpomene_version_2/code/._reassemble_genome.py
- Heliconius_melpomene_version_2/code/reassemble_genome.py
- Heliconius_melpomene_version_2/code/._revise_genome.py
- Heliconius_melpomene_version_2/code/revise_genome.py
- Heliconius_melpomene_version_2/code/._runhm.pl
- Heliconius_melpomene_version_2/code/runhm.pl
- Heliconius_melpomene_version_2/code/scaffoldgenome.pl
- Heliconius_melpomene_version_2/code/._transfer_features.py
- Heliconius_melpomene_version_2/code/transfer_features.py
- Heliconius_melpomene_version_2/code/._transfer_merge.py
- Heliconius_melpomene_version_2/code/transfer_merge.py
- Heliconius_melpomene_version_2/code/vcf-parallel.pl
- Heliconius_melpomene_version_2/code/Oceanic/__init__.py
- Heliconius_melpomene_version_2/code/Oceanic/._Chromosome.py
- Heliconius_melpomene_version_2/code/Oceanic/Chromosome.py
- Heliconius_melpomene_version_2/code/Oceanic/GenomeData.py
- Heliconius_melpomene_version_2/code/Oceanic/Mergers.py
- Heliconius_melpomene_version_2/code/Oceanic/Pool.py
- Heliconius_melpomene_version_2/code/Oceanic/._Raft.py
- Heliconius_melpomene_version_2/code/Oceanic/Raft.py
- Heliconius_melpomene_version_2/code/Oceanic/Stats.py
