# Supplementary material for: Major Improvements to the Heliconius melpomene Genome Assembly Used to Confirm 10 Chromosome Fusion Events in 6 Million Years of Butterfly Evolution
Source: G3 (Bethesda). 2016 Jan 15;6(3):695–708. doi: 10.1534/g3.115.023655 (PMC4777131; doi:10.1534/g3.115.023655)
Supplement: Supporting Information [file supp_g3.115.023655_FileS3.tar.gz › Heliconius_melpomene_version_2/config/bad_merges_Hmel1-2.txt]

sch7180001250583	HE670317
HE670317	HE672026
sch7180001250583	HE672026
HE672065	HE671975
HE671916	sch7180001248054
HE671916	sch7180001250787
sch7180001248054	sch7180001250787
HE669723	HE670408
sch7180001249153	HE670964
sch7180001250183	sch7180001241183
HE667775	HE680755
HE667775	HE680756
HE667775	HE680757
HE680185	HE680633
HE680185	HE680632
HE680184	HE680633
HE680184	HE680632
HE668558	sch7180001250183
HE671528	HE669988
sch7180001240681	sch7180001243768
HE680551	HE680468
HE670585	HE671106
HE680417	HE671241
HE680418	HE671241
HE671434	HE680612
HE668179	HE671449
HE671401	HE671449
HE669974	HE671431
HE670386	HE680386
HE670386	HE680385
HE670386	HE680384
HE670386	HE680387
HE670386	HE680383
HE670483	HE680241
HE670483	HE680242
HE680033	HE680534
HE680033	HE680533
HE671059	HE670629
HE671261	HE670602
HE669924	HE670903
HE670430	HE670389
HE680269	sch7180001250265
HE680268	sch7180001250265
HE668924	HE671457
HE669988	HE671528
HE680198	HE670576
HE680199	HE670576
HE680380	HE671487
HE680382	HE671487
HE680381	HE671487
sch7180001250492	HE671824
sch7180001250497	HE671391
HE680742	HE671097
HE680741	HE671097
HE680743	HE671097
sch7180001249561	HE680316
sch7180001249561	HE680317
sch7180001249711	HE669970
HE680449	HE680468
HE680448	HE680468
HE680026	HE671241
HE670771	HE680186
HE670771	HE680187
HE680064	HE680362
HE680064	HE680363
HE669224	sch7180001248315
HE670577	HE669710
HE680200	HE670360
HE680201	HE670360
HE670582	sch7180001243768
HE671590	sch7180001249030
HE671430	HE671017
HE671421	HE680234
HE671421	HE680233
HE680234	sch7180001250290
HE680233	sch7180001250290
sch7180001250087	sch7180001241841
HE670585	sch7180001246500
HE670596	sch7180001249524
sch7180001249044	HE670312
sch7180001250326	HE680725
sch7180001250326	HE680724
HE670906	sch7180001250931
HE669820	sch7180001249434
HE670007	sch7180001241183
HE670586	sch7180001250486
HE670769	sch7180001249994
sch7180001247534	HE680772
sch7180001247534	HE680770
sch7180001247534	HE680771
HE680396	sch7180001250822
HE680398	sch7180001250822
HE680397	sch7180001250822
sch7180001250549	sch7180001250373
