# Supplementary material for: Major Improvements to the Heliconius melpomene Genome Assembly Used to Confirm 10 Chromosome Fusion Events in 6 Million Years of Butterfly Evolution
Source: G3 (Bethesda). 2016 Jan 15;6(3):695–708. doi: 10.1534/g3.115.023655 (PMC4777131; doi:10.1534/g3.115.023655)
Supplement: Supporting Information [file supp_g3.115.023655_FileS3.tar.gz › Heliconius_melpomene_version_2/config/block_errors_additions.txt]

HE670847	1	D
HE670847	1	498,0,-1
HE670847	499	376708,5,17.715
HE670847	376709	380741,0,-1
sch7180001250187	20130	N
sch7180001249875	111	N
sch7180001249875	531	N
sch7180001249875	1699	N
sch7180001250797	4198	N
HE671081	4216	N
HE671081	4333	N
HE671081	4392	N
HE671081	4591	N
HE671081	5968	N
HE671081	7928	N
HE670684	41272	N
HE671723	15358	N
sch7180001250154	337	N
sch7180001247528	23243	N
sch7180001249313	2270	N
sch7180001249313	2294	N
sch7180001249747	869	N
sch7180001250594	46086	N
sch7180001250594	54750	N
sch7180001250594	54893	N
sch7180001240714	86	N
sch7180001247822	5358	N
sch7180001249045	477	N
sch7180001249045	1256	N
sch7180001248478	1331	N
sch7180001250794	3299	N
HE670790	711	N
HE671578	54148	N
sch7180001250438	162	N
HE671351	7638	N
HE671326	22333	N
HE671326	25004	N
HE670382	66643	N
HE670384	47896	N
HE671133	49281	N
HE670414	11516	N
sch7180001247080	5328	N
sch7180001250929	1881	N
sch7180001250929	2166	N
sch7180001250737	450	N
sch7180001250737	2146	N
sch7180001250737	2481	N
HE671205	41573	N
HE671205	41625	N
HE671205	42766	N
sch7180001250620	29713	N
sch7180001250620	29641	N
HE671880	12514	N
HE672032	7356	N
HE672032	3044	N
HE671260	724464	N
sch7180001249766	658	N
sch7180001249766	10322	N
sch7180001249766	10304	N
HE671462	2962	N
HE671459	149126	N
HE671308	89377	N
HE671308	92379	N
HE670414	11551	N
sch7180001250387	18744	N
HE670651	5195	N
sch7180001244134	12453	N
HE669934	9961	N
HE670378	42886	N
HE670280	473	N
HE671918	8127	N
sch7180001250821	4116	N
sch7180001250821	4855	N
sch7180001249829	10681	N
HE672078	3405	N
HE670518	11473	N
HE670518	15644	N
sch7180001241683	35915	N
sch7180001241683	36612	N
HE671077	7362	N
HE672065	918244	N
sch7180001249191	9074	N
sch7180001244821	10675	N
sch7180001244821	11977	N
HE669710	4878	N
HE670724	1368	N
HE670112	93775	97150,4,3.677
HE670112	97151	102329,0,-1
HE670112	102330	107085,12,-1
HE670112	105192	D
HE670291	15821	37238,1,0.0
HE670291	37239	38200,0,-1
HE670291	38201	45825,21,25.024
HE670291	39059	D
HE670617	226	15944,16,9.56
HE670617	257	D
HE670617	7131	D
HE671570	20396	33159,5,0.0
HE671570	33160	34068,0,-1
HE671570	34069	35856,7,34.584
HE671570	35857	38338,0,-1
HE671570	35735	D
HE671626	183020	184969,4,18.406
HE671626	184970	186552,0,-1
HE671653	3540	48485,4,12.523
HE671653	48486	49708,0,-1
HE671653	49709	55759,8,13.281
HE671653	55760	57221,0,-1
HE671653	3961	D
HE671653	4210	D
HE671653	4218	D
HE671653	4390	D
HE671653	48020	D
HE671653	48401	D
HE671653	50108	D
HE671653	51970	D
HE671653	52082	D
HE671653	53040	D
HE671653	53375	D
HE671653	55127	D
HE671653	55332	D
HE671653	55724	D
HE672032	3044	N
HE671987	299983	N
HE672023	2936	N
sch7180001242010	20218	N
sch7180001249331	32164	N
sch7180001246527	3058	N
sch7180001249161	2711	4197,15,10.295
sch7180001241852	5101	5334,3,0.0
sch7180001241852	5335	8468,0,-1
HE669203	28876	N
HE669795	14606	N
HE670880	656	N
HE671660	114461	N
HE672017	22311	N
sch7180001241702	4172	N
sch7180001243691	10093	N
sch7180001246820	5807	N
sch7180001248352	668	N
sch7180001248352	796	N
sch7180001249161	3672	N
HE671623	250343	N
HE671623	250859	N
HE671417	178587	N
HE671417	179294	N
HE667787	13578	N
HE667787	24237	N
HE667822	153483	N
HE667822	154094	N
HE667831	16970	N
HE668061	2907	N
HE668069	983	N
HE668125	11630	N
HE669246	4969	N
HE669252	29433	N
HE669476	5241	N
HE669524	1431	N
HE669625	1895	N
HE669625	5313	N
HE669793	4474	N
HE669793	6308	N
HE669919	20921	N
HE669968	12242	N
HE669980	12289	N
HE670094	2706	N
HE670126	17680	N
HE670231	15696	N
HE670235	9287	N
HE670288	25259	N
HE670288	25561	N
HE670288	31070	N
HE670292	13263	N
HE670325	12022	N
HE670364	40082	N
HE670370	83606	N
HE670416	808	N
HE670518	15893	N
HE670518	17799	N
HE670518	19395	N
HE670518	21635	N
HE670583	307135	N
HE670583	318753	N
HE670598	14070	N
HE670599	4512	N
HE670601	17462	N
HE670604	9724	N
HE670607	237698	N
HE670671	3491	N
HE670767	82858	N
HE670767	84145	N
HE670767	84304	N
HE670767	84669	N
HE670838	5558	N
HE670865	228639	N
HE670913	256165	N
HE670935	174633	N
HE670981	32691	N
HE671029	167994	N
HE671029	169698	N
HE671029	9873	N
HE671073	103202	N
HE671073	103220	N
HE671077	7466	N
HE671129	69467	N
HE671157	12496	N
HE671255	219770	N
HE671271	270019	N
HE671280	149247	N
HE671287	120207	N
HE671287	120271	N
HE671308	99204	N
HE671335	686153	N
HE671335	686235	N
HE671355	33680	N
HE671363	10540	N
HE671368	15353	N
HE671421	67340	N
HE671429	98539	N
HE671444	118725	N
HE671449	308313	N
HE671449	308588	N
HE671469	6285	N
HE671476	46167	N
HE671491	72946	N
HE671491	73210	N
HE671491	73406	N
HE671491	73418	N
HE671504	177390	N
HE671511	11039	N
HE671511	16348	N
HE671511	40570	N
HE671511	9608	N
HE671540	223146	N
HE671576	100336	N
HE671591	1059216	N
HE671591	82633	N
HE671621	16740	N
HE671621	17224	N
HE671628	23443	N
HE671647	212191	N
HE671756	34077	N
HE671827	58610	N
HE671827	58742	N
HE671827	58744	N
HE671844	67715	N
HE671844	75615	N
HE671879	107650	N
HE671879	177417	N
HE671879	178335	N
HE671922	236211	N
HE671922	237568	N
HE671958	174261	N
HE672011	232877	N
HE672011	387786	N
HE672064	104409	N
HE672064	105804	N
HE672080	25073	N
sch7180001240881	17787	N
sch7180001241048	4722	N
sch7180001241048	6730	N
sch7180001241761	1382	N
sch7180001241866	8123	N
sch7180001242127	1436	N
sch7180001242127	1548	N
sch7180001242127	590	N
sch7180001242127	8107	N
sch7180001242127	8327	N
sch7180001243418	1852	N
sch7180001244058	11784	N
sch7180001244058	15761	N
sch7180001244599	830	N
sch7180001244955	4804	N
sch7180001244955	4897	N
sch7180001245314	7768	N
sch7180001245840	3392	N
sch7180001246366	1636	N
sch7180001246366	3567	N
sch7180001246425	19878	N
sch7180001246495	2576	N
sch7180001246495	4648	N
sch7180001247160	2680	N
sch7180001247197	18725	N
sch7180001247293	7095	N
sch7180001247293	9715	N
sch7180001247902	4785	N
sch7180001247973	8207	N
sch7180001247994	4154	N
sch7180001248050	3071	N
sch7180001248273	1181	N
sch7180001248273	1410	N
sch7180001248580	5198	N
sch7180001248580	5661	N
sch7180001248601	1674	N
sch7180001248606	7543	N
sch7180001249060	17449	N
sch7180001249060	19225	N
sch7180001249117	5763	N
sch7180001249197	12023	N
sch7180001249305	2275	N
sch7180001249443	7005	N
sch7180001249606	3155	N
sch7180001249648	3582	N
sch7180001249691	16387	N
sch7180001249691	27537	N
sch7180001249704	62662	N
sch7180001249911	2459	N
sch7180001249911	2575	N
sch7180001249911	999	N
sch7180001249992	756	N
sch7180001250273	120938	N
sch7180001250364	352	N
sch7180001250364	589	N
sch7180001250387	15249	N
sch7180001250397	3128	N
sch7180001250428	13001	N
sch7180001250429	15442	N
sch7180001250477	21537	N
sch7180001250606	9587	N
sch7180001250613	13069	N
sch7180001250635	39056	N
sch7180001250635	39245	N
sch7180001250635	5829	N
sch7180001250639	12645	N
sch7180001250724	69846	N
sch7180001250761	10246	N
sch7180001250761	12315	N
sch7180001250761	41911	N
sch7180001250761	42985	N
sch7180001250761	8613	N
sch7180001250761	8876	N
sch7180001250769	13939	N
sch7180001250769	19424	N
sch7180001250817	308	N
sch7180001250820	21955	N
sch7180001250822	765	N
sch7180001250824	44565	N
sch7180001250824	45845	N
sch7180001250824	46373	N
sch7180001250866	21750	N
sch7180001250876	858	N
sch7180001250895	32811	N
sch7180001250916	10462	N
sch7180001250916	21981	N
sch7180001250936	28636	N
HE669268	1	D
HE669268	1	5745,0,-1
HE669268	5746	36368,5,16.957
HE669268	36369	36811,0,-1
HE671494	1	D
HE671494	1	6796,0,-1
HE671494	6797	255193,5,16.957
HE671166	668599	D
HE671166	668599	679092,0,-1
HE671166	679093	700278,5,16.957
HE671166	700279	701067,0,-1
HE671166	701068	701193,0,-1
sch7180001242913	1	D
sch7180001242913	1	425,0,-1
sch7180001242913	426	5389,21,14.729
sch7180001242913	5390	8637,0,-1
sch7180001249867	1	D
sch7180001249867	1	3,0,-1
sch7180001249867	4	1984,21,14.729
sch7180001249867	1985	6083,0,-1
HE670901	1	D
HE670901	1	14241,21,14.729
HE670901	14242	17665,21,-1
HE670901	17666	18677,0,-1
HE670901	18678	19432,0,-1
sch7180001245088	1	D
sch7180001245088	1	3190,0,-1
sch7180001245088	3191	3573,8,-1
sch7180001245088	3574	12852,0,-1
sch7180001249997	1	D
sch7180001249997	1	11951,8,-1
sch7180001249997	11952	21171,0,-1
sch7180001249960	1	D
sch7180001249960	1	1103,0,-1
sch7180001249960	1104	9631,8,-1
HE670588	1	D
HE670588	1	327,0,-1
HE670588	328	1100,0,-1
HE670588	1101	1151,8,-1
HE670588	1152	7304,0,-1
HE670872	1	D
HE670872	1	760,0,-1
HE670872	761	7001,15,-1
HE670872	7002	12004,0,-1
HE670759	1	D
HE670759	1	1709,15,-1
HE670759	1710	8791,0,-1
HE670596	23970	D
HE670596	23970	31574,0,-1
HE670596	31575	50853,15,-1
sch7180001245440	1	D
sch7180001245440	1	1565,0,-1
sch7180001245440	1566	5011,15,-1
sch7180001245440	5012	6613,0,-1
sch7180001248436	1	D
sch7180001248436	1	1,0,-1
sch7180001248436	2	2814,0,-1
sch7180001248436	2815	3372,8,-1
sch7180001250501	10722	D
sch7180001250501	10722	11027,0,-1
sch7180001250501	11028	16397,0,-1
sch7180001250501	16398	23427,8,25.046
sch7180001250501	23428	24472,8,-1
sch7180001250501	24473	35182,0,-1
HE671658	1	D
HE671658	1	3449,8,11.075
HE671658	3450	8129,0,-1
HE669679	1	D
HE669679	1	4219,0,-1
HE669679	4220	8636,8,11.075
HE669679	8637	9898,8,-1
HE669679	9899	11552,0,-1
HE669679	11553	14076,0,-1
HE669345	1	D
HE669345	1	534,0,-1
HE669345	535	6340,0,-1
HE669345	6341	11060,8,11.075
HE669345	11061	12216,0,-1
HE668179	20024	D
HE668179	20024	20415,0,-1
HE668179	20416	21811,0,-1
HE668179	21812	21897,5,-1
HE668179	21898	29199,5,13.971
HE668179	29200	31454,0,-1
HE668022	1	D
HE668022	1	2532,0,-1
HE668022	2533	6250,4,3.677
HE668022	6251	6724,4,-1
HE668022	6725	12795,0,-1
HE669519	1	D
HE669519	1	130,0,-1
HE669519	131	4067,8,25.046
HE669519	4068	8489,0,-1
sch7180001243274	1	D
sch7180001243274	1	1,0,-1
sch7180001243274	2	2527,4,-1
sch7180001243274	2528	4546,0,-1
HE669380	1	D
HE669380	1	316,0,-1
HE669380	317	417,0,-1
HE669380	418	1431,4,-1
HE669380	1432	1531,0,-1
sch7180001242054	1	D
sch7180001242054	1	948,0,-1
sch7180001242054	949	5543,14,25.002
sch7180001242054	5544	8163,0,-1
HE670461	1	D
HE670461	1	1814,0,-1
HE670461	1815	7671,14,25.002
HE670461	7672	7966,0,-1
sch7180001247459	1	D
sch7180001247459	1	1225,0,-1
sch7180001247459	1226	4276,4,2.941
sch7180001247459	4277	5654,4,-1
sch7180001247459	5655	7660,0,-1
sch7180001245954	1	D
sch7180001245954	1	3067,0,-1
sch7180001245954	3068	6505,14,19.854
sch7180001245954	6506	6900,0,-1
sch7180001249682	1	D
sch7180001249682	1	182,0,-1
sch7180001249682	183	5175,17,9.56
sch7180001249682	5176	6848,0,-1
HE669247	1	D
HE669247	1	2625,0,-1
HE669247	2626	4965,8,14.016
HE669247	4966	6114,0,-1
HE669836	1	D
HE669836	1	1781,0,-1
HE669836	1782	4295,20,16.222
HE669836	4296	5741,0,-1
sch7180001250005	1	D
sch7180001250005	1	397,0,-1
sch7180001250005	398	4300,14,-1
sch7180001250005	4301	5350,0,-1
HE669525	1	D
HE669525	1	1985,0,-1
HE669525	1986	4500,9,15.465
HE669525	4501	5298,0,-1
HE670719	1	D
HE670719	1	1804,0,-1
HE670719	1805	3908,18,27.965
HE670719	3909	5008,0,-1
sch7180001247127	1	D
sch7180001247127	1	519,0,-1
sch7180001247127	520	2530,13,10.317
sch7180001247127	2531	4804,0,-1
HE669363	1	D
HE669363	1	1157,0,-1
HE669363	1158	2831,21,8.824
HE669363	2832	4278,0,-1
HE668227	1	D
HE668227	1	690,0,-1
HE668227	691	1913,4,22.083
HE668227	1914	4213,0,-1
sch7180001242637	1	D
sch7180001242637	1	1367,0,-1
sch7180001242637	1368	2752,6,26.472
sch7180001242637	2753	4078,0,-1
sch7180001246539	1	D
sch7180001246539	1	1786,0,-1
sch7180001246539	1787	3371,13,-1
sch7180001246539	3372	3957,0,-1
sch7180001241764	1	D
sch7180001241764	1	379,0,-1
sch7180001241764	380	1603,15,-1
sch7180001241764	1604	3904,0,-1
sch7180001242220	1	D
sch7180001242220	1	764,0,-1
sch7180001242220	765	1573,15,-1
sch7180001242220	1574	3211,0,-1
HE667878	1	D
HE667878	1	1002,0,-1
HE667878	1003	2204,21,-1
HE667878	2205	3119,0,-1
sch7180001242624	1	D
sch7180001242624	1	284,0,-1
sch7180001242624	285	1405,3,-1
sch7180001242624	1406	2990,0,-1
sch7180001241273	1	D
sch7180001241273	1	943,0,-1
sch7180001241273	944	2074,3,3.677
sch7180001241273	2075	2646,0,-1
sch7180001241798	1	D
sch7180001241798	1	620,0,-1
sch7180001241798	621	2070,17,14.707
sch7180001241798	2071	2501,0,-1
sch7180001246180	1	D
sch7180001246180	1	462,0,-1
sch7180001246180	463	1212,7,-1
sch7180001246180	1213	2436,0,-1
HE668295	1	D
HE668295	1	520,0,-1
HE668295	521	1303,14,25.002
HE668295	1304	1910,14,-1
HE668295	1911	1975,0,-1
sch7180001244561	1	D
sch7180001244561	1	580,0,-1
sch7180001244561	581	1289,8,-1
sch7180001244561	1290	1744,0,-1
sch7180001241247	1	D
sch7180001241247	1	626,0,-1
sch7180001241247	627	1049,17,13.236
sch7180001241247	1050	1470,0,-1
sch7180001240764	1	D
sch7180001240764	1	96,0,-1
sch7180001240764	97	744,20,15.487
sch7180001240764	745	1365,0,-1
