# Supplementary material for: Major Improvements to the Heliconius melpomene Genome Assembly Used to Confirm 10 Chromosome Fusion Events in 6 Million Years of Butterfly Evolution
Source: G3 (Bethesda). 2016 Jan 15;6(3):695–708. doi: 10.1534/g3.115.023655 (PMC4777131; doi:10.1534/g3.115.023655)
Supplement: Supporting Information [file supp_g3.115.023655_FileS3.tar.gz › Heliconius_melpomene_version_2/config/draft_misassemblies.txt]

M	HE669970	1	18656	B	12686
M	sch7180001250298	48038	48038	B	48038
M	HE671707	1	End	R	All
M	HE671960	1	End	R	All
M	HE671952	1	End	R	All
M	HE671842	1	End	R	All
M	HE671810	1	End	R	All
M	HE671997	1	End	R	All
M	HE671876	1	End	R	All
M	HE671734	1	End	R	All
M	HE671796	1	End	R	All
M	HE671826	1	End	R	All
M	HE671991	1	End	R	All
M	HE671819	1	End	R	All
M	HE670398	13983	21120	R	2
M	HE670820	23406	27623	B	25216
M	HE670827	18686	24170	R	2
M	HE670833	196854	203147	K	197531-203148
M	HE671480	20257	29136	B	26164
M	HE671644	51012	56443	R	52720-52980
M	HE671829	55108	58402	B	56529
M	HE671916	20225	28703	R	20351-23097
M	HE671955	14312	16742	B	14620
M	HE672017	23089	26928	B	24323
M	HE672065	915433	918243	R	916705-918243
M	sch7180001242010	13179	17319	R	13485-15279
M	sch7180001245685	43735	45832	R	44404-44995
M	sch7180001250613	37667	42087	R	38203-42087
M	sch7180001250724	66681	69849	R	67583-69649
M	HE667777	121733	123103	R	16+17+18
M	HE667834	119285	126409	R	124336-125283
M	HE667866	80385	86349	B	85613
M	HE667900	61446	66712	R	62846-63162
M	HE668163	13876	19378	B	14423
M	HE668270	69595	73933	R	73071-73335
M	HE668531	10862	14188	R	11420-13737
M	HE668841	53043	56932	B	55151
M	HE668978	240444	243359	B	242672
M	HE669062	20193	24432	B	23674
M	HE669238	50290	55146	B	54208
M	HE669293	16469	20662	B	19433
M	HE669301	41113	44714	R	42080-43017
M	HE669497	16567	25076	B	16836
M	HE669669	42528	46275	R	12
M	HE669707	6478	16280	R	4
M	HE669771	7409	18383	B	11235
M	HE669804	8115	14531	R	9077-9089
M	HE669811	112740	122684	B	114694
M	HE669833	8691	11538	R	8929-10187
M	HE669889	14550	21518	R	4+5+6
M	HE669902	3843	6997	B	4464
M	HE670018	505049	510909	R	509397-509732
M	HE670036	7191	34559	R	30254-33638
M	HE670112	88285	93774	R	2
M	HE670112	105192	105191	R	4
M	HE670112	120918	124242	B	122526
M	HE670122	13536	18126	B	14095
M	HE670191	35536	38053	R	36005-36609
M	HE670241	3404	5481	B	4145
M	HE670291	39059	39058	R	2
M	HE670291	45826	50693	R	6+7+8+9+10
M	HE670292	10785	13687	B	11620
M	HE670296	5967	9350	R	4
M	HE670296	15599	19940	R	6
M	HE670305	374921	379366	B	378353
M	HE670307	72133	79618	R	6
M	HE670355	432277	433918	B	433510
M	HE670372	334829	341437	B	335957
M	HE670379	17096	19658	B	17292
M	HE670390	7956	11979	R	8499-10018
M	HE670406	56495	63101	R	57157-58791
M	HE670464	52385	56382	B	53571
M	HE670475	123252	125931	B	125617
M	HE670484	11036	13268	B	12082
M	HE670533	4089	7558	B	4464
M	HE670554	214830	216476	R	215217-215735
M	HE670557	323578	326361	R	324398-324443
M	HE670558	82204	83842	B	82908
M	HE670560	77168	85907	B	81088
M	HE670562	23841	29293	B	26829
M	HE670567	91967	101612	R	93429-95009
M	HE670679	34897	37993	R	35437-36279
M	HE670684	14792	18250	R	15068-15420
M	HE670745	101583	107856	B	104632
M	HE670767	84997	87368	B	86583
M	HE670815	175776	177753	B	177476
M	HE670838	21136	21937	R	21236-21880
M	HE670865	583124	586031	R	16
M	HE670895	14120	16364	B	14222
M	HE670910	45255	56635	R	12
M	HE670915	27117	41952	R	4
M	HE670917	90803	106137	R	4
M	HE670940	14827	18344	R	15357-15372
M	HE671055	35540	39463	B	38700
M	HE671058	26793	32470	B	28460
M	HE671062	182243	184813	R	183183-183751
M	HE671104	10436	17495	R	10676-17447
M	HE671108	168644	176226	R	14
M	HE671115	444396	449626	B	446657
M	HE671115	451295	455084	B	453176
M	HE671135	32181	47275	R	43255-46699
M	HE671146	117273	123624	R	118523-122783
M	HE671161	187827	191534	B	189673
M	HE671164	1126056	1130735	R	1126842-1128959
M	HE671166	634598	643053	B	635642
M	HE671166	658910	662860	R	6
M	HE671188	15355	18489	R	16664-17466
M	HE671188	113158	116833	B	116068
M	HE671190	45712	55364	B	53064
M	HE671201	27153	28105	R	27153-28105
M	HE671204	201648	210501	R	12
M	HE671226	80468	86188	B	81000
M	HE671249	15543	21746	R	4
M	HE671254	58138	62632	R	4
M	HE671255	7727	12549	R	8569-9282
M	HE671260	14159	15778	R	14846-15158
M	HE671262	16298	19861	B	19599
M	HE671263	95414	119016	B	107846
M	HE671266	314913	316707	B	315927
M	HE671271	504070	512121	B	510290
M	HE671274	31722	33498	B	32031
M	HE671285	46735	52384	B	52242
M	HE671286	16883	20313	R	17392-17396
M	HE671287	115050	119812	R	116427-118300
M	HE671289	162500	168048	B	163183
M	HE671299	73821	104104	B	79910
M	HE671310	97145	100112	B	99418
M	HE671317	155123	161839	B	159449
M	HE671337	426834	435156	R	14
M	HE671338	140965	145600	R	12
M	HE671347	267228	285983	R	28
M	HE671364	38256	51267	R	8
M	HE671365	750908	754955	R	24
M	HE671377	5034	17822	R	2
M	HE671383	19390	25668	B	24990
M	HE671383	90109	95871	R	95129-95706
M	HE671384	222781	231972	R	14+15+16
M	HE671386	143762	145288	B	144658
M	HE671387	13156	16334	R	2
M	HE671397	18441	26265	R	2+3+4
M	HE671397	223776	230721	R	226590-230376
M	HE671402	65668	73666	R	71014-72720
M	HE671415	19384	39832	B	22828
M	HE671438	234451	249069	B	247604
M	HE671441	181506	205786	R	8
M	HE671450	779673	784909	R	780016-780492
M	HE671453	21128	23350	B	22254
M	HE671454	46220	52676	B	51905
M	HE671463	134233	136924	R	135887-135930
M	HE671466	291729	299461	R	295652-298172
M	HE671467	45162	51968	R	4
M	HE671473	23537	32171	B	25170
M	HE671491	16926	19714	R	4
M	HE671491	62835	75142	R	10
M	HE671500	169760	171363	R	170286-171173
M	HE671500	175086	175992	R	12
M	HE671515	12659	20342	R	14891-15627
M	HE671523	43127	53942	B	48442
M	HE671525	56879	63210	R	6
M	HE671527	24854	49344	R	27811-32547
M	HE671527	56138	58045	R	8
M	HE671529	59973	67476	B	62015
M	HE671534	855052	856597	R	28
M	HE671534	861141	863449	R	861141-863172
M	HE671540	17831	22219	R	18079-19507
M	HE671540	181061	186577	B	185118
M	HE671540	210207	214551	R	211412-211511
M	HE671559	39368	45676	R	6
M	HE671570	34069	34068	R	33160-33514
M	HE671570	35735	38338	R	12+13+14
M	HE671591	13542	14661	R	13808-14238
M	HE671591	17780	21057	R	17780-20071
M	HE671591	508940	510113	R	509310-509537
M	HE671591	1390004	1393659	R	32
M	HE671592	9145	30892	R	9651-10023
M	HE671595	49625	58788	R	10
M	HE671607	27001	35865	R	4
M	HE671609	238846	244076	R	12+13+14
M	HE671619	34476	36151	R	6
M	HE671619	54465	59680	R	14+15+16
M	HE671626	175119	183019	R	8
M	HE671626	186553	186552	R	10
M	HE671626	454027	454953	B	454833
M	HE671647	105233	108912	R	106605-107518
M	HE671647	144015	147294	R	144015-146786
M	HE671653	50108	50107	R	6
M	HE671653	55724	57221	R	55938-57082
M	HE671666	28623	33701	B	28923
M	HE671666	61355	68295	R	6+7+8
M	HE671666	74886	79642	R	10
M	HE671680	76002	104994	R	78755-78771
M	HE671687	28736	37007	R	31253-31725
M	HE671709	19697	23645	R	2
M	HE671712	42549	44660	B	44367
M	HE671721	18774	23059	K	18774-22169
M	HE671727	7715	9268	B	9168
M	HE671731	29307	34179	B	32478
M	HE671738	73725	76720	B	76059
M	HE671741	5789	10066	B	7079
M	HE671745	2959	7651	B	6500
M	HE671756	23729	33052	K	24098-32725
M	HE671765	5992	8129	B	6304
M	HE671766	14955	18255	R	15207-15944
M	HE671771	9756	13872	R	10596-12324
M	HE671778	3770	9238	K	4905-9238
M	HE671782	49194	56645	R	4
M	HE671789	22125	24883	R	22427-24326
M	HE671790	95953	98106	R	97597-97606
M	HE671801	6591	11012	B	7536
M	HE671806	12549	18114	B	15239
M	HE671811	36580	40052	R	39089-39979
M	HE671813	11088	17723	B	14968
M	HE671815	3536	16215	R	14596-16042
M	HE671818	27507	29887	B	27942
M	HE671821	67061	71540	B	67792
M	HE671832	28450	31351	B	29719
M	HE671835	8434	11817	B	11379
M	HE671837	93103	99511	R	94431-98384
M	HE671838	43000	48258	B	48153
M	HE671840	55240	60871	R	56930-57114
M	HE671844	76423	80863	B	77762
M	HE671847	10556	15578	B	13743
M	HE671850	51013	57535	B	53528
M	HE671856	180180	182653	B	182217
M	HE671858	19664	25268	B	19834
M	HE671861	117929	120012	R	119391-119583
M	HE671873	9895	18146	R	11053-14476
M	HE671879	6946	12492	B	11033
M	HE671882	53542	55663	B	53856
M	HE671885	33229	39991	R	38301-38980
M	HE671888	20987	25901	B	21631
M	HE671891	17493	20044	R	18227-19274
M	HE671894	34448	40109	B	37447
M	HE671899	17377	21254	R	18017-21230
M	HE671899	41084	43330	R	41276-42937
M	HE671903	22244	30020	R	27635-29345
M	HE671904	41637	46324	B	45382
M	HE671905	175863	179338	R	177389-178753
M	HE671907	3792	6431	B	4795
M	HE671910	212662	222913	K	215366-222827
M	HE671911	45189	47486	B	47215
M	HE671918	51136	56507	R	52114-54288
M	HE671921	142956	149790	B	149322
M	HE671923	48620	55478	R	49643-51009
M	HE671924	70503	77134	R	71113-71837
M	HE671927	24675	25966	B	25092
M	HE671930	151562	152803	R	152101-152585
M	HE671934	143054	151298	B	148311
M	HE671934	199397	204462	B	201318
M	HE671935	86662	96243	R	92472-93894
M	HE671935	162491	168935	K	163702-168626
M	HE671939	74534	78081	B	75776
M	HE671939	187366	188892	B	188847
M	HE671941	165259	169361	R	168879-169361
M	HE671941	236162	238732	R	8
M	HE671941	248698	257380	R	10
M	HE671943	19577	21680	B	19856
M	HE671945	159208	160505	R	159426-159832
M	HE671950	17128	21215	R	20104-20109
M	HE671951	5762	13421	R	2
M	HE671954	92541	98768	B	96005
M	HE671957	53922	63827	B	60996
M	HE671957	184991	187424	B	186247
M	HE671959	180968	183537	R	181923-182655
M	HE671963	6289	9479	B	6567
M	HE671964	33228	35643	R	33534-33679
M	HE671969	56210	57917	R	56880-57633
M	HE671973	20822	22385	R	21166-21718
M	HE671975	420959	425787	B	425226
M	HE671981	34171	38985	R	34402-35466
M	HE671982	18513	20740	B	19731
M	HE671983	10498	20651	B	20180
M	HE671983	43358	57393	R	45214-50986
M	HE671983	471529	476244	R	472171-476082
M	HE671989	3172	5115	B	3596
M	HE671989	267683	269862	B	268498
M	HE671990	22192	23172	R	22756-23084
M	HE671996	496008	500768	R	497069-498542
M	HE672000	3969	5864	B	4625
M	HE672002	9723	15019	B	10968
M	HE672004	26058	28613	B	26562
M	HE672010	5597	7965	B	5752
M	HE672014	46336	48590	B	47203
M	HE672020	23908	27700	R	27134-27374
M	HE672022	32951	36942	B	33987
M	HE672023	17242	24026	R	20404-22832
M	HE672027	107317	117914	R	108711-109434
M	HE672028	25248	30003	R	25251-28877
M	HE672030	45998	48836	B	47104
M	HE672032	104986	108408	R	107289-107489
M	HE672033	1831	9781	B	8113
M	HE672035	27901	28732	R	28419-28431
M	HE672037	17286	24735	R	2
M	HE672040	16653	20235	B	17189
M	HE672043	90558	94853	B	94237
M	HE672044	279230	281574	B	281248
M	HE672047	107565	111243	B	109498
M	HE672050	98686	116043	B	113494
M	HE672059	14534	15758	R	14997-15091
M	HE672062	4139	6173	B	4577
M	HE672063	28216	34422	B	30628
M	HE672067	5718	9315	B	5979
M	HE672068	535262	537384	R	536385-536886
M	HE672071	124360	126861	B	125541
M	HE672071	135818	141268	R	136051-136841
M	HE672072	112858	113864	B	113647
M	HE672076	15997	18690	B	17206
M	HE672078	1722	3404	B	2882
M	HE672079	6643	19986	R	2
M	HE672081	22392	24647	B	22802
M	sch7180001241852	8469	8468	R	5419-6049
M	sch7180001241852	9710	11749	R	10499-10638
M	sch7180001244955	10531	14351	R	10594-13258
M	sch7180001245525	93930	116577	B	95908
M	sch7180001245927	3573	11951	B	4571
M	sch7180001245927	14784	17052	R	14784-16912
M	sch7180001246995	7076	11496	R	8463-10013
M	sch7180001247059	6043	12750	B	9265
M	sch7180001247555	45245	48060	R	45288-46582
M	sch7180001247643	38974	40913	B	39612
M	sch7180001248371	1917	3370	R	2273-2994
M	sch7180001248416	3858	8177	B	5850
M	sch7180001248911	13789	16460	R	14597-15605
M	sch7180001249117	7391	11381	B	11097
M	sch7180001249704	71350	74157	R	72994-74119
M	sch7180001249754	14797	21549	B	15166
M	sch7180001249781	3777	10688	K	5268-9251
M	sch7180001249861	5398	10513	R	10223-10322
M	sch7180001249873	11268	12781	R	11651-12088
M	sch7180001249905	25915	35965	R	32158-32257
M	sch7180001249930	12790	14578	R	14028-14030
M	sch7180001250065	1700	3652	B	3107
M	sch7180001250071	7071	11192	B	8104
M	sch7180001250145	4312	5627	B	5512
M	sch7180001250165	8137	10755	R	8531-10595
M	sch7180001250187	21044	31652	K	21888-30929
M	sch7180001250239	4205	7456	B	4605
M	sch7180001250273	19332	30826	B	27111
M	sch7180001250304	21538	23225	B	22881
M	sch7180001250339	6215	6830	R	6215-6575
M	sch7180001250361	3633	5316	B	4382
M	sch7180001250366	12266	14340	R	12587-12690
M	sch7180001250393	10897	12215	R	11778-11877
M	sch7180001250418	6990	11896	R	7666-11555
M	sch7180001250501	10722	35182	K	11028-34814
M	sch7180001250533	13897	17230	B	15299
M	sch7180001250541	18254	23948	R	18934-20112
M	sch7180001250568	4427	23496	B	22280
M	sch7180001250573	4181	9112	K	4547-7825
M	sch7180001250581	39632	46309	R	44189-45562
M	sch7180001250590	15379	19904	B	18649
M	sch7180001250597	29457	30571	R	29849-30253
M	sch7180001250726	20990	30000	R	22902-25957
M	sch7180001250726	30001	38998	R	31745-31759
M	sch7180001250729	21247	24532	R	21247-22761
M	sch7180001250736	2140	6335	K	2140-6184
M	sch7180001250738	8961	17603	B	10062
M	sch7180001250739	11479	13321	R	11722-12781
M	sch7180001250757	15394	16159	R	15735-16159
M	sch7180001250762	29676	33138	K	30855-32859
M	sch7180001250784	2164	6295	R	3487-5507
M	sch7180001250786	9446	16654	B	14234
M	sch7180001250788	4195	14303	B	5100
M	sch7180001250807	9810	20841	R	13272-18957
M	sch7180001250811	7967	11076	B	10300
M	sch7180001250816	64416	79907	R	74720-75838
M	sch7180001250820	9328	10243	R	9397-9867
M	sch7180001250820	11983	16415	B	15215
M	sch7180001250823	14404	18521	B	17450
M	sch7180001250824	3691	5798	B	5252
M	sch7180001250828	120171	122109	R	120740-121866
M	sch7180001250831	3092	4865	R	3108-4286
M	sch7180001250843	30473	32162	R	31650-32162
M	sch7180001250843	34450	35411	R	34486-35306
M	sch7180001250846	35389	36352	R	35660-36352
M	sch7180001250846	38790	40266	R	39261-40012
M	sch7180001250846	47523	48814	R	47541-48378
M	sch7180001250866	13188	19659	K	13996-19659
M	sch7180001250915	12901	18392	B	14509
M	sch7180001250916	2668	7593	R	5223-5324
