# Supplementary material for: Major Improvements to the Heliconius melpomene Genome Assembly Used to Confirm 10 Chromosome Fusion Events in 6 Million Years of Butterfly Evolution
Source: G3 (Bethesda). 2016 Jan 15;6(3):695–708. doi: 10.1534/g3.115.023655 (PMC4777131; doi:10.1534/g3.115.023655)
Supplement: Supporting Information [file supp_g3.115.023655_FileS3.tar.gz › Heliconius_melpomene_version_2/config/Hmel_cross_marker_types.txt]

Ignore	90
Ignore	1N
Ignore	108
Parents	F1Mother,F1Father,F0GM
Female	1,102,107,115,116,15,16N,17N,18N,19,21,23,24,26,30,33,35,4,45,50,57,58,6,67,68,7,72,75,77,8,80,9
Male	100,101,103,109,110,111,114,117,118,11N,12,120,13,14,2,22,27,28,29,3,31,34,37,38,39,40,41,5,53,54,71,73,74,78,79,89,99
Parents	F2 Males	F2 Females	Type	Recombination
ABB	H	B	Maternal-HB	N
HAH	A	H	Maternal-AH	N
HAA	H	A	Maternal-HA	N
HAB	H	A	Maternal-HA	N
HAH	H	A	Maternal-HA	N
AHB	A,H	A,B	Paternal-AHAB_AHB	Y
AHA	A,H	A,B	Paternal-AHAB_AHA	Y
HAA	A,H	A,H	Maternal-AHAH	N
HAB	A,H	A,H	Maternal-AHAH	N
HAH	A,H	A,H	Maternal-AHAH	N
AHA	A,H	A,H	Paternal-AHAH	Y
AHH	A,H	A,H	Paternal-AHAH	Y
AHB	A,H	A,H	Paternal-AHAH	Y
HHA	A,2H,B	A,2H,B	IntercrossHom-ABHABH	Y
HHH	A,2H,B	A,2H,B	IntercrossHet-ABHABH	Y
