# Supplementary material for: Major Improvements to the Heliconius melpomene Genome Assembly Used to Confirm 10 Chromosome Fusion Events in 6 Million Years of Butterfly Evolution
Source: G3 (Bethesda). 2016 Jan 15;6(3):695–708. doi: 10.1534/g3.115.023655 (PMC4777131; doi:10.1534/g3.115.023655)
Supplement: Supporting Information [file supp_g3.115.023655_FileS3.tar.gz › Heliconius_melpomene_version_2/config/known_patterns.txt]

AABABBABBBABABABBBBABBBBBAABBABABAABABBABAAAAABBBAAABBAABBBBABBBBBABA	ABABBBAAABABBBBAAAABAABAAABBBAAAAAAABABAABBBBBABBBAABABBAAAAABAABBBBB	Chromosome 5
AABABBABBBABABABBBBABBBBBAABBABABAABABBABAAAAABBBAAABBAABBBBABBBBBABA	ABABBBAAABBBBBBAAAABABBAAABBBAAAAAAABABAABBBBBABBBAABABBAAAAABAABBBBB	Chromosome 5
ABBBBBBABABAABAAAABBBBBAABABBABABAABAAABABBBABBABBABBAABBABBAABBAABBB	ABABAAABAAAAAABBAAABAABAAAAAAABBBABBAAABAABBAABBBBAAAAAAABBBAAAABBAAA	Chromosome 1 start
ABBBABABBAABBBBBBABBAABBBBBBABBBABBABABAABBAAABBABBABBAAAAAAAABBAABAB	AABBBBBBABABAABABBAABBBBABBABAABAAABAAABAAAABBBBAABABABBABBBBBBBABBBB	Chromosome 2 start
AABBABBAABBBAAABAABABAAAAABBABBAAAABBABAABABABBBAABAABAAABABAAAAAAAAB	AAAABBAABBAABBBAAABBBBBAABBBBABABBABAAABAAABBABBABAABBAAAABAAABAAABAB	Chromosome 8 end
AAABAHHBABHBAHHABBHHBBHAAAABBABBAHBBAAHBAAHBAHBBBHBAABHABBHBBBAABHAHB	BAAAAHHBAAHBAHHAABHHBBHBBAAABAABAHABAAHBABHAAHABBHBBABHAABHBAAAAAHAHA	Chromosome 14 end
