# Supplementary material for: Major Improvements to the Heliconius melpomene Genome Assembly Used to Confirm 10 Chromosome Fusion Events in 6 Million Years of Butterfly Evolution
Source: G3 (Bethesda). 2016 Jan 15;6(3):695–708. doi: 10.1534/g3.115.023655 (PMC4777131; doi:10.1534/g3.115.023655)
Supplement: Supporting Information [file supp_g3.115.023655_FileS3.tar.gz › Heliconius_melpomene_version_2/config/real_broken_scaffolds.tsv]

HE671853
HE671854
HE671706
HE671707
HE671723
HE671724
HE671725
HE671733
HE671734
HE671736
HE671752
HE671758
HE671761
HE671765
HE671768
HE671773
HE671775
HE671785
HE671792
HE671795
HE671796
HE671798
HE671803
HE671809
HE671810
HE671815
HE671818
HE671819
HE671823
HE671825
HE671826
HE671833
HE671841
HE671842
HE671851
HE671860
HE671862
HE671867
HE671875
HE671876
HE671878
HE671898
HE671880
HE671899
HE671907
HE671913
HE671924
HE671925
HE671932
HE671947
HE671951
HE671952
HE671959
HE671960
HE671965
HE671970
HE671986
HE671990
HE671991
HE671993
HE671996
HE671997
HE671999
HE672006
HE672009
HE672010
HE672011
HE672024
HE672032
HE672040
HE672050
HE672054
HE672056
HE672073
HE672079
