# Supplementary material for: Major Improvements to the Heliconius melpomene Genome Assembly Used to Confirm 10 Chromosome Fusion Events in 6 Million Years of Butterfly Evolution
Source: G3 (Bethesda). 2016 Jan 15;6(3):695–708. doi: 10.1534/g3.115.023655 (PMC4777131; doi:10.1534/g3.115.023655)
Supplement: Supporting Information [file supp_g3.115.023655_FileS3.tar.gz › Heliconius_melpomene_version_2/code/revise_genome.py]

#!/usr/bin/python3 -u

import os
import sys
import pathlib
import argparse
import re
import string
import sqlite3 as sql
from pprint import pprint
from Bio import SeqIO
from collections import defaultdict, namedtuple
from operator import itemgetter
from termcolor import colored

class Transfer:
    def __init__(self, oldname, oldstart, oldend, newname, newstart, newend, strand, parttype="active"):
        self.oldname = oldname
        self.oldstart = int(oldstart)
        self.oldend = int(oldend)
        self.newname = newname
        self.newstart = int(newstart)
        self.newend = int(newend)
        self.strand = int(strand)
        self.parttype = parttype
    
    def __repr__(self):
        return '{}\t{}\t{}\t{}\t{}\t{}\t{}\t{}'.format(self.oldname, self.oldstart, self.oldend, self.newname, self.newstart, self.newend, self.strand, self.parttype)
        
def load_genome(fasta):
    try:
        with open(fasta, 'r') as f:
            sequences = SeqIO.to_dict(SeqIO.parse(f, "fasta"))
    except IOError:
        print("Can't load genome from file {}!".format(fasta))
        sys.exit()

    transfer = defaultdict(lambda: defaultdict(Transfer))
    for scaffold in sequences:
        end = len(sequences[scaffold])
        transfer[scaffold][1] = Transfer(scaffold, 1, end, scaffold, 1, end, 1, "active")
    return sequences, transfer

class Correction:
    def __init__(self, scaffold, start, end, breaktype, details=""):
        self.scaffold = scaffold
        self.start = int(start)
        self.end = int(end)
        self.breaktype = breaktype
        self.details = details
    
    def split_details(self, scflength, agp):
        breakstart, breakend = None, None
        if self.breaktype == 'B': # Split so this position is start of new scaffold
            breakstart = int(self.details)

        elif self.breaktype == 'R' and self.details == "All": # Delete whole scaffold
            breakstart = 1
            breakend = scflength

        elif '-' in self.details:
            breakstart, breakend = [int(p) for p in self.details.split('-')]
            if breakstart > breakend:
                breakstart, breakend = breakend, breakstart

        elif self.breaktype == 'R': # Found AGP part(s); remove these parts
            parts = [int(p) for p in self.details.split('+')]
            for start in sorted(agp):
                agpline = agp[start]
                if agpline.part == parts[0]:
                    breakstart = agpline.start
                if agpline.part == parts[-1]:
                    breakend = agpline.end
        else:
            print("Unknown breaktype!", self)
        self.breakstart = breakstart
        self.breakend = breakend
        
    def __repr__(self):
        return '{}\t{}\t{}\t{}\t{}'.format(self.scaffold, self.start, self.end, self.breaktype, self.details)
    
    def update(self, newname, newstart, lastpart):
        self.scaffold = newname
        self.start = newstart - 1 + self.start
        self.end = newstart - 1 + self.end
        self.breakstart = newstart -1 + self.breakstart
        if self.breakend is not None:
            self.breakend = newstart -1 + self.breakend
        if self.breaktype == 'B':
            self.details = newstart - 1 + int(self.details)
        elif (self.breaktype == 'R' or self.breaktype == 'K') and '-' in self.details:
            oldstart, oldend = self.details.split('-')
            if oldstart > oldend:
                oldstart, oldend = oldend, oldstart
            self.details = '{}-{}'.format(newstart -1 + int(oldstart), newstart-1 + int(oldend))
        elif self.breaktype == 'R':
            self.details = '+'.join([str(int(p)+lastpart) for p in self.details.split('+')])
        else:
            pass
            

        
def load_corrections(correctfile, genome, agp):
    corrections = defaultdict(list)
    cordict = {}
    try:
        with open(correctfile, 'r') as c:
            outstart = 1
            for line in c:
                if line not in cordict:
                    cordict[line] = 0
                else:
                    print("Duplicate correction! Ignoring")
                    print(line)
                    continue
                
                mode, scaffold, start, end, breaktype, *args = line.rstrip().split('\t')
                if args:
                    details = args[0]
                if end == "End":
                    end = len(genome[scaffold])
                corrections[scaffold].append(Correction(scaffold, start, end, breaktype, details))
                corrections[scaffold][-1].split_details(len(genome[scaffold]), agp[scaffold])
        return corrections
    except IOError:
        print("Can't open corrections file", corrections)
        sys.exit()


class AGP:
    def __init__(self, scaffold, start, end, part, parttype):
        self.scaffold = scaffold
        self.start = int(start)
        self.end = int(end)
        self.part = int(part)
        self.parttype = parttype
        
    def __repr__(self):
        return '{}\t{}\t{}\t{}\t{}\t{}'.format(self.scaffold, self.start, self.end, self.part, self.parttype, self.length)
    
    def update(self, lastend, lastpart):
        self.part = self.part + lastpart
        self.start = self.start + lastend
        self.end = self.end + lastend
        
    @property
    def length(self):
        return self.end-self.start+1

def load_broken_scaffolds(agp, real_breakage_file):

    scaffolds = defaultdict(lambda: defaultdict(AGP))
    broken_scaffolds = {}

    if not agp or not real_breakage_file:
        return scaffolds, broken_scaffolds

    real_breakages = {}
    try:
        with open(real_breakage_file, 'r') as r:
            for line in r:
                scaffold = line.rstrip()
                real_breakages[scaffold] = 0
    except IOError:
        print("Can't open real breakages file", real_breakages)
        sys.exit()
    
    try:
        with open(agp, 'r') as a:
            for line in a:
                scaffold, start, end, part, parttype, *args = line.rstrip().split('\t')
                scaffolds[scaffold][int(start)] = AGP(scaffold, start, end, part, parttype)
                if ':' in args[-1]:
                    old_scaffold, start, end, part = args[-1].split(':')
                    if old_scaffold not in broken_scaffolds:
                        broken_scaffolds[old_scaffold] = {}
                    if scaffold not in broken_scaffolds[old_scaffold]:
                        broken_scaffolds[old_scaffold][scaffold] = 'Merge'
                    if scaffold in real_breakages:
                        broken_scaffolds[old_scaffold][scaffold] = 'Break'
            return scaffolds, broken_scaffolds
    except IOError:
        print("Can't open AGP file", agp)
        sys.exit()

def move_agp(a, b, newname, newstart, agp):

    # Get last part and transfer first scaffold to new scaffold
    if a != newname:
        agp[newname] = agp[a]
        del agp[a]

    lastpart = agp[newname][max(agp[newname])].part

    # Add gap
    agp[newname][newstart] = AGP(newname, newstart, newstart+99, lastpart+1, "N")
    lastpart += 1
    newstart += 100

    # Add second scaffold, updating positions and parts
    lastend = newstart - 1
    for start in sorted(agp[b]):
        nextstart = lastend + start
        agp[b][start].update(lastend, lastpart)
        agp[newname][nextstart] = agp[b][start]
    del agp[b]
    
    # Change name of parts to new scaffold
    for start in sorted(agp[newname]):
        agp[newname][start].scaffold=newname

    return lastpart

def move_corrections(oldname, newname, newstart, lastpart, corrections, log):

    log.write("\tMoving corrections for {} to {} with start {}, part {}\n".format(oldname, newname, newstart, lastpart))
    
    for cor in corrections[oldname]:
        oldstart = cor.start
        cor.update(newname, newstart, lastpart)
        if newname not in corrections:
            corrections[newname] = []
        corrections[newname].append(cor)

    del corrections[oldname]

def write_transfer(t, transfer):
    print("Transfer", t)
    for start in sorted(transfer[t]):
        print("\tStart", start)
        print("\t", t, start, transfer[t][start])
    print('--------------------------')

def merge_transfer(a, b, newname, transfer):
    if a != newname:
        for start in sorted(transfer[a]):
            at = transfer[a][start]
            transfer[newname][start] = Transfer(a, start, at.newend, newname, start, at.newend, at.strand, at.parttype)
        del transfer[a]
    
    gapend = transfer[newname][max(transfer[newname])].newend+100

    for start in sorted(transfer[b]):
        bt = transfer[b][start]
        newstart = gapend+start
        newend = gapend + bt.newend
        transfer[newname][newstart] = Transfer( b, start, bt.newend, newname, newstart, newend, bt.strand, bt.parttype)

    del transfer[b]
    
def merge_broken(broken_scaffolds, genome, agp, corrections, transfer, log, prefix, newnumber):
    
    if not broken_scaffolds:
        return newnumber

    for old in sorted(broken_scaffolds):
        news = sorted(broken_scaffolds[old])
        if len(news) == 1:
            continue
        last_merge = None
        for i, new in enumerate(news):
            if broken_scaffolds[old][new] == 'Merge' and i < len(news)-1:
                next_scaffold = news[i+1]
                log.write("Merging {} and {}\n".format(new, next_scaffold))
                if new not in genome and last_merge:
                    log.write("\t{} already merged into {}\n".format(new, last_merge))
                    new = last_merge

                if last_merge:
                    newname = last_merge
                else:
                    newnumber += 1
                    newname = prefix + str(newnumber)

                newstart = len(genome[new]) + 1

                genome[newname] = genome[new] + 'N' * 100 + genome[next_scaffold]
                genome[newname].id = genome[newname].description = genome[newname].name = newname
                
                lastpart = move_agp(new, next_scaffold, newname, newstart, agp)
                merge_transfer(new, next_scaffold, newname, transfer)

                if next_scaffold in corrections:
                    move_corrections(next_scaffold, newname, newstart+100, lastpart, corrections, log)
                del genome[next_scaffold]

                if new != newname:
                    if new in corrections:
                        move_corrections(new, newname, 1, 0, corrections, log)
                    del genome[new]
                    log.write("\tMerged {} and {} into {}\n".format(new, next_scaffold, newname))
                else:
                    log.write("\tMerged {} into {}\n".format(next_scaffold, newname))

                last_merge = newname
            else:
                last_merge = None
                if new in genome:
                    log.write("Keeping {}\n".format(new))
                else:
                    # Already merged
                    pass
    return newnumber+1

def make_new_scaffold(scaffold, start, end, newnumber, genome, transfer, log, prefix):
    newname = prefix + str(newnumber)
    log.write('\tMaking {} from {} {} and {}\n'.format(newname, scaffold, start, end))
    # FASTA
    length = end-start+1
    genome[newname] = genome[scaffold][start-1:end]
    genome[newname].id = genome[newname].name = genome[newname].description = newname
    for tstart in sorted(transfer[scaffold]):
        tr = transfer[scaffold][tstart]
        if start > tr.newend or end < tr.newstart:
            continue
        partstart = max(start, tr.newstart)
        partend = min(end, tr.newend)
        offset = partstart - tr.newstart
        partlen = partend - partstart + 1
        newstart = partstart-start+1
        transfer[newname][newstart] = Transfer(tr.oldname, tr.oldstart + offset, partlen + offset, newname, newstart, partend-start+1, tr.strand, tr.parttype)    
    
    newnumber += 1
    return newname, newnumber

def delete_scaffold(scaffold, genome, transfer, corrections, log):
    log.write("Deleting {}\n".format(scaffold))
    del genome[scaffold]
    del corrections[scaffold]

    starts = list(transfer[scaffold])
    for start in starts:
        if transfer[scaffold][start].parttype is not 'removed':
            del transfer[scaffold][start]
    if not transfer[scaffold]:
        del transfer[scaffold]

def correct_genome(newnumber, genome, scaffolds, transfer, corrections, log, prefix):
    
    total_removal = 0
    
    for scaffold in sorted(corrections):
        newstart = 1
        new_scaffolds = []
        for cor in sorted(corrections[scaffold], key=lambda x:x.breakstart):
            log.write(repr(cor) + '\n')
            breakstart = breakend = None

            new_scaffolds.append((newstart, cor.breakstart-1))
            if cor.breakend:
                if cor.breaktype == 'K':
                    new_scaffolds.append((cor.breakstart, cor.breakend))
                newstart = cor.breakend+1
            else:
                newstart = cor.breakstart

        new_scaffolds.append((newstart, len(genome[scaffold])))

        lastend = None
        for start, end in new_scaffolds:
            if start <= end:
                newname, newnumber = make_new_scaffold(scaffold, start, end, newnumber, genome, transfer, log, prefix)
            if lastend is not None and start-lastend > 1:
                total_removal += start-lastend-1
                log.write("Removed\t{}\t{}\t{}\t{}\n".format(scaffold, lastend+1, start-1, start-lastend-1))
                
            lastend = end

        delete_scaffold(scaffold, genome, transfer, corrections, log)

    log.write("In total, removed {} bp\n".format(total_removal))

def output_genome(genome, scaffolds, transfer, output):
    try:
        with open(output + ".fasta", 'w') as fasta:
            for scaffold in sorted(genome):
                SeqIO.write(genome[scaffold], fasta, "fasta")

        tsv_output = []
        for scaffold in transfer:
            for start in transfer[scaffold]:
                tsv_output.append(transfer[scaffold][start])

        with open (output + ".tsv", 'w') as tsv:
            transfers = sorted(tsv_output, key = lambda x:(x.oldname,x.oldstart))
            for i, transfer in enumerate(transfers):
                tsv.write(repr(transfer)+'\n')
                if i < len(transfers) - 1:
                    if transfer.oldname == transfers[i+1].oldname and transfer.oldend+1 != transfers[i+1].oldstart:
                        remstart = transfer.oldend+1
                        remend = transfers[i+1].oldstart-1
                        remtransfer = Transfer(transfer.oldname, remstart, remend, transfer.oldname, remstart, remend, 1, 'removed')
                        tsv.write(repr(remtransfer)+'\n')
                    if transfer.newname == transfers[i+1].newname and transfer.newend+1 != transfers[i+1].newstart:
                        gapstart = transfer.newend+1
                        gapend = transfers[i+1].newstart-1
                        gaptransfer = Transfer(transfer.newname, gapstart, gapend, transfer.newname, gapstart, gapend, 1, 'active')
                        tsv.write(repr(gaptransfer)+'\n')
    except IOError:
        print("Can't write output files")
        sys.exit()

def get_args():
    parser = argparse.ArgumentParser(description='''Output TSV of new scaffolds from draft genome, correcting misassemblies
        -f fasta
        -c corrections
        -a agp
        -o output
        -r real_breakages
        -p prefix
        -n number
        ''')

    parser.add_argument('-f', '--fasta', type=str, required=True)
    parser.add_argument('-c', '--corrections', type=str, required=True)
    parser.add_argument('-a', '--agp', type=str, required=False)
    parser.add_argument('-o', '--output', type=str, required=True)
    parser.add_argument('-r', '--real_breakages', type=str, required=False)
    parser.add_argument('-p', '--prefix', type=str, required=True)
    parser.add_argument('-n', '--number', type=int, required=True)

    return parser.parse_args()

if __name__ == '__main__':
    
    args = get_args()

    log = open(args.output + '.log', 'w')

    genome, transfer = load_genome(args.fasta)
    log.write("Genome has {} scaffolds, {} bp long\n".format(len(genome), sum([len(genome[s]) for s in genome])))

    scaffolds, broken_scaffolds = load_broken_scaffolds(args.agp, args.real_breakages)

    corrections = load_corrections(args.corrections, genome, scaffolds)

    newnumber = merge_broken(broken_scaffolds, genome, scaffolds, corrections, transfer, log, args.prefix, args.number)
    
    log.write("After merge, genome has {} scaffolds, {} bp long\n".format(len(genome), sum([len(genome[s]) for s in genome])))

    correct_genome(newnumber, genome, scaffolds, transfer, corrections, log, args.prefix)

    log.write("After correction, genome has {} scaffolds, {} bp long\n".format(len(genome), sum([len(genome[s]) for s in genome])))

    output_genome(genome, scaffolds, transfer, args.output)
